# Supplementary material for: A Comparison of Accuracy of Different Dental Restorative Materials between Intraoral Scanning and Conventional Impression-Taking: An In Vitro Study
Source: Materials (Basel). 2021 Apr 19;14(8):2060. doi: 10.3390/ma14082060 (PMC8073328; doi:10.3390/ma14082060)
Supplement: Supplementary file 1 [file materials-14-02060-s001.zip]

Archive with 1 entries (1 files):
- materials-1151795-supplementary.pdf
